# Supplementary material for: Plasma Metabolite Signature Classifies Male LRRK2 Parkinson’s Disease Patients
Source: Metabolites. 2022 Feb 5;12(2):149. doi: 10.3390/metabo12020149 (PMC8876175; doi:10.3390/metabo12020149)
Supplement: Supplementary file 1 [file metabolites-12-00149-s001.zip]

Archive with 1 entries (1 files):
- metabolites-1546519-supplementary.pdf
